# Supplementary material for: Genome-Wide Detection of Genes Targeted by Non-Ig Somatic Hypermutation in Lymphoma
Source: PLoS One. 2012 Jul 12;7(7):e40332. doi: 10.1371/journal.pone.0040332 (PMC3395700; doi:10.1371/journal.pone.0040332)
Supplement: Table S2 — Stats of SHM hotspots identified using H3K4me3 ChIP-seq data in NB, GCB, OCI-Ly1, and OCI-Ly8. (XLS) [file pone.0040332.s005.xls]

## Sheet: SHM Hotspots Summary
Cell Type	Gene	SNV Number	BH	SNV in RGYW (Obs)	SNV in RGYW (Exp)	z-score RGYW	SNV in WA (Obs)	SNV in WA (Exp)	z-score WA	SNV in Repeats (Obs)	SNV in Repeats (Exp)	z-score Rep	Ts/Tv
NB	DUX4	63(31)	0	6	4	1.58	1	3	-1.17	0	0	-0.6	36/27
	DKFZP686I15217	6(6)	1.32e-08	1	0	1.32	0	1	-0.71	0	0	0	3/3
	ARL17B	5(4)	6.5e-07	0	0	-0.6	2	0	1.96	0	0	0	2/3
	TNFRSF14	3(2)	0.000873	0	0	-0.57	2	0	4.79	0	0	0	3/0
	WASH3P	3(3)	0.000873	0	0	-0.34	2	0	5.33	0	0	0	3/0
	ARL17A	3(2)	0.000873	0	0	-0.48	1	0	1.21	0	0	0	1/2
GCB	USP17	35(13)	0	0	2	-1.38	8	4	2.11	1	1	-0.17	24/11
	FRG2C	5(2)	3.68e-08	1	0	1.25	1	1	0.67	0	0	0	0/5
	DDX11	3(3)	0.000154	0	0	-0.37	2	0	4.1	0	0	0	2/1
	ARL17B	3(3)	0.000154	0	0	-0.47	1	0	1.69	0	0	0	1/2
	MIR1324	3(2)	0.000154	1	0	1.53	0	0	-0.7	0	0	0	2/1
	WASH3P	3(3)	0.000154	0	0	-0.45	1	0	1.99	0	0	0	3/0
OCI-Ly1	BCL2	87(44)	0	10	4	3.06	31	11	6.84	0	2	-1.6	58/29
	BCL6	46(42)	0	5	2	2.5	17	6	5.26	7	6	0.62	33/13
	IGLL5	30(29)	0	5	2	3.09	9	3	3.93	0	0	-0.38	17/13
	S1PR2	15(15)	0	5	1	4.87	2	1	1.43	0	0	0	12/3
	BACH2	14(11)	0	3	1	3.08	1	1	0.03	1	3	-1.36	7/7
	MYO1E	13(12)	0	2	1	1.63	3	1	2.41	0	0	-0.14	9/4
	BCL7A	12(2)	0	2	1	1.24	1	1	0.04	0	0	-0.72	6/6
	NCOA3	11(11)	0	2	1	1.5	6	2	3.38	0	0	-0.38	6/5
	BTG2	9(9)	1.02e-12	2	1	2.07	2	1	1.9	2	1	1.44	5/4
	RPS17	6(4)	1.58e-07	0	0	-0.62	2	1	1.29	0	0	0	3/3
	RFTN1	6(3)	1.58e-07	1	0	1.12	3	1	3.61	0	0	0	4/2
	IRF8	6(5)	1.58e-07	0	0	-0.5	3	1	2.73	0	0	0	4/2
	STARD7	6(6)	1.58e-07	0	0	-0.69	4	1	3.36	0	0	0	2/4
	FAM86B1	5(2)	7.28e-06	0	0	-0.53	2	0	2.73	0	0	-0.78	1/4
	ROCK2	4(2)	0.00022	0	0	-0.42	1	0	3.16	3	2	1.47	4/0
	RPL23AP53	4(1)	0.00022	0	0	-0.41	1	0	1.36	0	0	0	2/2
	ZNF596	4(3)	0.00022	0	0	-0.41	1	0	1.36	0	0	0	2/2
	MEF2B	4(4)	0.00022	0	0	-0.45	1	0	1.72	0	0	0	3/1
	MRPL45	3(2)	0.00423	1	0	2.7	1	0	1.21	0	0	0	1/2
	CEP63	3(3)	0.00423	0	0	-0.42	1	0	1.43	0	0	0	2/1
	ARL17B	3(3)	0.00423	0	0	-0.51	2	0	3.32	0	0	0	2/1
	TCL1A	3(3)	0.00423	2	0	3.85	1	0	0.85	0	0	0	0/3
	ZFP36L1	3(3)	0.00423	0	0	-0.41	2	0	2.68	0	0	0	1/2
	ANAPC13	3(1)	0.00423	0	0	-0.42	1	0	1.43	0	0	0	2/1
	MGC21881	3(2)	0.00423	0	0	-0.42	1	0	1.1	0	0	0	3/0
	EBF1	3(0)	0.00423	2	0	4.71	0	0	-0.55	0	0	0	1/2
	MAN2A1	3(3)	0.00423	0	0	-0.41	1	0	1.56	1	0	1.08	1/2
	C7orf28B	3(3)	0.00423	1	0	2.69	0	0	-0.58	1	0	1.06	0/3
OCI-Ly8	BCL2	38(29)	0	4	2	1.68	2	4	-1.19	0	1	-1.28	25/13
	PARG	16(5)	0	0	1	-1.04	4	2	1.4	0	0	-0.5	9/7
	PLCXD1	6(4)	8.58e-09	2	0	3.54	0	0	-0.6	0	0	0	4/2
	CXCR4	6(5)	8.58e-09	1	0	1.4	0	1	-0.72	0	0	0	6/0
	PIM1	6(6)	8.58e-09	3	0	4.53	0	0	-0.69	0	0	0	5/1
	WASH1	4(4)	2.66e-05	1	0	1.28	1	1	0.67	0	0	0	3/1
	WASH3P	4(4)	2.66e-05	1	0	1.82	1	1	0.57	0	0	0	2/2
	RHOH	4(4)	2.66e-05	2	0	3.93	1	1	0.36	0	0	-0.35	4/0
	C13orf18	4(2)	2.66e-05	3	0	6.44	0	0	-0.69	0	0	0	2/2
	RPS17	3(1)	0.00108	2	0	4.54	0	0	-0.77	0	0	0	2/1
	WASH7P	3(2)	0.00108	1	0	1.93	0	1	-0.85	0	0	0	2/1
	STAG3L1	3(3)	0.00108	0	0	-0.34	1	0	1.28	1	1	0.83	1/2
	BACH2	3(3)	0.00108	0	0	-0.3	1	0	1.06	0	0	-0.45	2/1
	CIITA	3(3)	0.00108	2	0	5.76	0	0	-0.69	0	0	0	1/2
	PIM2	3(3)	0.00108	1	0	2.98	0	0	-0.44	2	1	1.47	3/0
